# Supplementary material for: Honey and Its Biomimetic Deep Eutectic Solvent Modulate the Antioxidant Activity of Polyphenols
Source: Antioxidants (Basel). 2022 Nov 6;11(11):2194. doi: 10.3390/antiox11112194 (PMC9686586; doi:10.3390/antiox11112194)
Supplement: Supplementary file 1 [file antioxidants-11-02194-s001.zip]

Archive with 1 entries (1 files):
- antioxidants-1961785-supplementary.pdf
